# Supplementary material for: Spreading of a mycobacterial cell-surface lipid into host epithelial membranes promotes infectivity
Source: eLife. 2020 Nov 23;9:e60648. doi: 10.7554/eLife.60648 (PMC7735756; doi:10.7554/eLife.60648)
Supplement: Supplementary file 1. — Gaussian distribution was determined using the D'Agostino-Pearson normality test. The result of this test guided subsequent analyses. [file elife-60648-supp1.xlsx]

## Sheet: Figures
Supplementary File 1: Summary of P values and statistical tests. Gaussian distribution was determined using the D'Agostino-Pearson normality test. The result of this test guided subsequent analyses
Figure 1D
Passed D'Agostino-Pearson normality test? Yes
Ordinary One-Way ANOVA
Sidak's multiple comparisons test	Mean Diff.	95.00% CI of diff.	Significant?	Summary	Adjusted P Value
Control vs. Delipidated 1dpi	2105	-4602 to 8812	No	ns	0.8293
Control vs. Reconstituted 1dpi	3392	-2986 to 9770	No	ns	0.4833
Delipidated vs. Reconstituted 1dpi	1287	-4936 to 7510	No	ns	0.9427
Sidak's multiple comparisons test	Mean Diff.	95.00% CI of diff.	Significant?	Summary	Adjusted P Value
Control vs. Delipidated 3dpi	13060	6353 to 19767	Yes	****	<0.0001
Control vs. Reconstituted 3dpi	2399	-3979 to 8778	No	ns	0.7386
Delipidated vs. Reconstituted 3dpi	-10660	-16883 to -4437	Yes	***	0.0002
Figure 1F
Passed D'Agostino-Pearson normality test? Yes
Ordinary One-Way ANOVA
Tukey's multiple comparisons test	Mean Diff.	95.00% CI of diff.	Significant?	Summary	Adjusted P Value
wt ctrl vs wt + wt lipids	14.55	-4279 to 4308	No	ns	>0.9999
wt ctrl vs wt + ∆mmpL7 lipids	8126	3469 to 12782	Yes	****	<0.0001
wt ctrl vs ∆mmpL7 ctrl	9328	4879 to 13776	Yes	****	<0.0001
wt ctrl vs ∆mmpL7 + ∆mmpL7 lipids	8607	3817 to 13397	Yes	****	<0.0001
wt ctrl vs ∆mmpL7 + wt lipids	3019	-1347 to 7385	No	ns	0.3361
wt + wt lipids vs wt + ∆mmpL7 lipids	8111	3699 to 12523	Yes	****	<0.0001
wt + wt lipids vs ∆mmpL7 ctrl	9313	5121 to 13505	Yes	****	<0.0001
wt + wt lipids vs ∆mmpL7 + ∆mmpL7 lipids	8593	4040 to 13146	Yes	****	<0.0001
wt + wt lipids vs ∆mmpL7 + wt lipids	3004	-1100 to 7109	No	ns	0.2752
wt + ∆mmpL7 lipids vs ∆mmpL7 ctrl	1202	-3361 to 5765	No	ns	0.9709
wt + ∆mmpL7 lipids vs ∆mmpL7 + ∆mmpL7 lipids	481.5	-4415 to 5378	No	ns	0.9997
wt + ∆mmpL7 lipids vs ∆mmpL7 + wt lipids	-5107	-9589 to -624.4	Yes	*	0.0165
∆mmpL7 ctrl vs ∆mmpL7 + ∆mmpL7 lipids	-720.4	-5420 to 3979	No	ns	0.9976
∆mmpL7 ctrl vs ∆mmpL7 + wt lipids	-6309	-10575 to -2043	Yes	***	0.0007
∆mmpL7 + ∆mmpL7 lipids vs ∆mmpL7 + wt lipids	-5588	-10209 to -967.2	Yes	**	0.0091
Figure 1G
Passed D'Agostino-Pearson normality test? No
Kruskal-Wallis test
Dunn's multiple comparisons test	Mean rank diff.	Significant?	Summary	Adjusted P Value
MYD88(+) ctrl vs MYD88(-) ctrl	50.65	Yes	****	<0.0001
MYD88(+) ctrl vs MYD88(+) +∆mmpL7 lipids	5.7	No	ns	>0.9999
MYD88(+) ctrl vs MYD88(-) +∆mmpL7 lipids	58.78	Yes	****	<0.0001
MYD88(+) ctrl vs MYD88(+) +wt lipids	5.998	No	ns	>0.9999
MYD88(+) ctrl vs MYD88(-) +wt lipids	12.94	No	ns	>0.9999
MYD88(-) ctrl vs MYD88(+) +∆mmpL7 lipids	-44.95	Yes	***	0.0002
MYD88(-) ctrl vs MYD88(-) +∆mmpL7 lipids	8.131	No	ns	>0.9999
MYD88(-) ctrl vs MYD88(+) +wt lipids	-44.65	Yes	***	0.0003
MYD88(-) ctrl vs MYD88(-) +wt lipids	-37.71	Yes	***	0.0007
MYD88(+) +∆mmpL7 lipids vs MYD88(-) +∆mmpL7 lipids	53.08	Yes	****	<0.0001
MYD88(+) +∆mmpL7 lipids vs MYD88(+) +wt lipids	0.2976	No	ns	>0.9999
MYD88(+) +∆mmpL7 lipids vs MYD88(-) +wt lipids	7.242	No	ns	>0.9999
MYD88(-) +∆mmpL7 lipids vs MYD88(+) +wt lipids	-52.79	Yes	****	<0.0001
MYD88(-) +∆mmpL7 lipids vs MYD88(-) +wt lipids	-45.84	Yes	****	<0.0001
MYD88(+) +wt lipids vs MYD88(-) +wt lipids	6.945	No	ns	>0.9999
Figure 2F
Passed D'Agostino-Pearson normality test? No
Kruskal-Wallis test
Dunn's multiple comparisons test	Mean rank diff.	Significant?	Summary	Adjusted P Value
native vs. dim-	18.75	Yes	**	0.0078
native vs. +dims	3.167	No	ns	>0.9999
native vs. +AzDim	-7.038	No	ns	>0.9999
dim- vs. +dims	-15.58	Yes	*	0.0453
dim- vs. +AzDim	-25.79	Yes	****	<0.0001
+dims vs. +AzDim	-10.21	No	ns	0.4464
Figure 3C
Passed D'Agostino-Pearson normality test? No
Kruskal-Wallis test
Dunn's multiple comparisons test	Mean rank diff.	Significant?	Summary	Adjusted P Value
0dpi vs. 1dpi	-19.47	Yes	***	0.0009
0dpi vs. 3dpi	-36.42	Yes	****	<0.0001
1dpi vs. 3dpi	-16.95	Yes	**	0.0049
Figure 3F
Passed D'Agostino-Pearson normality test? Yes
Unpaired t test, Ctrl vs Recon 0dpi
P value	0.4328
P value summary	ns
Significantly different (P < 0.05)?	No
One- or two-tailed P value?	Two-tailed
t, df	t=0.7959, df=28
Unpaired t test, ctrl vs Recon 1dpi
P value	0.269
P value summary	ns
Significantly different (P < 0.05)?	No
One- or two-tailed P value?	Two-tailed
t, df	t=1.128, df=28
Figure 3G
Passed D'Agostino-Pearson normality test? No
Mann Whitney test, WT vs ∆RD1 0dpi
P value	0.0643
Exact or approximate P value?	Exact
P value summary	ns
Significantly different (P < 0.05)?	No
One- or two-tailed P value?	Two-tailed
Sum of ranks in column A,B	143 , 157
Mann-Whitney U	38
Passed D'Agostino-Pearson normality test? Yes
Unpaired t test, WT vs ∆RD1 1dpi
P value	0.3805
P value summary	ns
Significantly different (P < 0.05)?	No
One- or two-tailed P value?	Two-tailed
t, df	t=0.8950, df=22
Figure 4F
Passed D'Agostino-Pearson normality test? No
Mann Whitney test, CLOD(-) vs CLOD(+) 0dpi
P value	0.2898
Exact or approximate P value?	Exact
P value summary	ns
Significantly different (P < 0.05)?	No
One- or two-tailed P value?	Two-tailed
Sum of ranks in column A,B	235 , 200
Mann-Whitney U	80
Passed D'Agostino-Pearson normality test? Yes
Unpaired t test, CLOD(-) vs CLOD(+) 1dpi
P value	0.6816
P value summary	ns
Significantly different (P < 0.05)?	No
One- or two-tailed P value?	Two-tailed
t, df	t=0.4147, df=27
Figue 5C
Passed D'Agostino-Pearson normality test? Yes
Unpaired t test, DMM-488 vs TMM-488
P value	<0.0001
P value summary	****
Significantly different (P < 0.05)?	Yes
One- or two-tailed P value?	Two-tailed
t, df	t=7.711, df=17
Figure 5D (performed on total % spread)
Passed D'Agostino-Pearson normality test? No
Mann Whitney test, DIM-488 vs TMM-488 2hpi
P value	<0.0001
Exact or approximate P value?	Exact
P value summary	****
Significantly different (P < 0.05)?	Yes
One- or two-tailed P value?	Two-tailed
Sum of ranks in column A,B	484 , 146
Mann-Whitney U	10
Mann Whitney test, DIM-488 vs TMM-488 24hpi
P value	0.9851
Exact or approximate P value?	Exact
P value summary	ns
Significantly different (P < 0.05)?	No
One- or two-tailed P value?	Two-tailed
Sum of ranks in column C,D	296 , 232
Mann-Whitney U	125
Figure 5E
Passed D'Agostino-Pearson normality test? Yes
Ordinary One-Way ANOVA
Tukey's multiple comparisons test	Mean Diff.	95.00% CI of diff.	Significant?	Summary	Adjusted P Value
lipoPBS_kt27_azDIM vs. lipoCLOD_kt27_azDIM	3.39	-3.326 to 10.11	No	ns	0.5341
lipoPBS_kt27_azDIM vs. lipoPBS_kt27_azTRE	4.99	-1.572 to 11.55	No	ns	0.1906
lipoPBS_kt27_azDIM vs. lipoCLOD_kt27_azTRE	21.94	15.38 to 28.50	Yes	****	<0.0001
lipoCLOD_kt27_azDIM vs. lipoPBS_kt27_azTRE	1.6	-4.962 to 8.162	No	ns	0.9131
lipoCLOD_kt27_azDIM vs. lipoCLOD_kt27_azTRE	18.55	11.99 to 25.11	Yes	****	<0.0001
lipoPBS_kt27_azTRE vs. lipoCLOD_kt27_azTRE	16.95	10.55 to 23.35	Yes	****	<0.0001
Figure 5G
Passed D'Agostino-Pearson normality test? Yes
Ordinary One-Way ANOVA
Tukey's multiple comparisons test	Mean Diff.	95.00% CI of diff.	Significant?	Summary	Adjusted P Value
Live vs. Heat-killed	0.1015	-0.03864 to 0.2417	No	ns	0.2319
Live vs. PFA	0.0258	-0.1168 to 0.1684	No	ns	0.9633
Live vs. PFA + GA	0.6272	0.4845 to 0.7698	Yes	****	<0.0001
Heat-killed vs. PFA	-0.07571	-0.2183 to 0.06692	No	ns	0.5005
Heat-killed vs. PFA + GA	0.5257	0.3830 to 0.6683	Yes	****	<0.0001
PFA vs. PFA + GA	0.6014	0.4563 to 0.7464	Yes	****	<0.0001
Figure 5H (performed on total % spread)
Passed D'Agostino-Pearson normality test? Yes
Ordinary One-Way ANOVA
Tukey's multiple comparisons test	Mean Diff.	95.00% CI of diff.	Significant?	Summary	Adjusted P Value
live vs. pfa+ga	16.97	8.863 to 25.07	Yes	****	<0.0001
live vs. pfa	-0.03518	-8.319 to 8.249	No	ns	>0.9999
live vs. heat-killed	5.245	-2.858 to 13.35	No	ns	0.3211
pfa+ga vs. pfa	-17	-25.28 to -8.716	Yes	****	<0.0001
pfa+ga vs. heat-killed	-11.72	-19.82 to -3.619	Yes	**	0.002
pfa vs. heat-killed	5.28	-3.004 to 13.56	No	ns	0.3346
Figure 5J
Passed D'Agostino-Pearson normality test? Yes
Unpaired t test
P value	<0.0001
P value summary	****
Significantly different (P < 0.05)?	Yes
One- or two-tailed P value?	Two-tailed
t, df	t=8.702, df=19
Figure 5K
Passed D'Agostino-Pearson normality test? Yes
Unpaired t test
P value	<0.0001
P value summary	****
Significantly different (P < 0.05)?	Yes
One- or two-tailed P value?	Two-tailed
t, df	t=11.42, df=28
Figure 6C
Passed D'Agostino-Pearson normality test? Yes
Unpaired t test
P value	0.0004
P value summary	***
Significantly different (P < 0.05)?	Yes
One- or two-tailed P value?	Two-tailed
t, df	t=4.448, df=17
Figure 6F (performed on total % spread)
Passed D'Agostino-Pearson normality test? No
Mann Whitney test, DIM-488 vs DIF-488 2hpi
P value	<0.0001
Exact or approximate P value?	Exact
P value summary	****
Significantly different (P < 0.05)?	Yes
One- or two-tailed P value?	Two-tailed
Sum of ranks in column A,B	323 , 142
Mann-Whitney U	22
Unpaired t test, DIM-488 vs DIF-488 24hpi
P value	0.0605
P value summary	ns
Significantly different (P < 0.05)?	No
One- or two-tailed P value?	Two-tailed
t, df	t=1.962, df=26
Figure 7A
Passed D'Agostino-Pearson normality test? Yes
Ordinary One-Way ANOVA
Tukey's multiple comparisons test	Mean Diff.	95.00% CI of diff.	Significant?	Summary	Adjusted P Value
WT Live vs. WT Heat-killed	8	5.183 to 10.82	Yes	****	<0.0001
WT Live vs. WT PFA	8.143	5.326 to 10.96	Yes	****	<0.0001
WT Live vs. WT PFA+GA	0.9286	-1.889 to 3.746	No	ns	0.9284
WT Live vs. ∆mmpL7 Live	1.019	-1.751 to 3.789	No	ns	0.8902
WT Live vs. ∆mmpL7 Heat-killed	0.819	-1.951 to 3.589	No	ns	0.954
WT Heat-killed vs. WT PFA	0.1429	-2.674 to 2.960	No	ns	>0.9999
WT Heat-killed vs. WT PFA + GA	-7.071	-9.889 to -4.254	Yes	****	<0.0001
WT Heat-killed vs. ∆mmpL7 Live	-6.981	-9.751 to -4.211	Yes	****	<0.0001
WT Heat-killed vs. ∆mmpL7 Heat-killed	-7.181	-9.951 to -4.411	Yes	****	<0.0001
WT PFA vs. WT PFA + GA	-7.214	-10.03 to -4.397	Yes	****	<0.0001
WT PFA vs. ∆mmpL7 Live	-7.124	-9.894 to -4.354	Yes	****	<0.0001
WT PFA vs. ∆mmpL7 Heat-killed	-7.324	-10.09 to -4.554	Yes	****	<0.0001
WT PFA + GA vs. ∆mmpL7 Live	0.09048	-2.679 to 2.860	No	ns	>0.9999
WT PFA + GA vs. ∆mmpL7 Heat-killed	-0.1095	-2.879 to 2.660	No	ns	>0.9999
∆mmpL7 Live vs. ∆mmpL7 Heat-killed	-0.2	-2.922 to 2.522	No	ns	>0.9999
Figure 7B
Passed D'Agostino-Pearson normality test? Yes
Ordinary One-Way ANOVA
Tukey's multiple comparisons test	Mean Diff.	95.00% CI of diff.	Significant?	Summary	Adjusted P Value
MYD88(+) live vs. MYD88(-) live	0	-2.579 to 2.579	No	ns	>0.9999
MYD88(+) live vs. MYD88(+) PFA+GA	-1.357	-3.936 to 1.222	No	ns	0.5071
MYD88(+) live vs. MYD88(-) PFA+GA	3.857	1.278 to 6.436	Yes	**	0.0012
MYD88(-) live vs. MYD88(+) PFA+GA	-1.357	-3.936 to 1.222	No	ns	0.5071
MYD88(-) live vs. MYD88(-) PFA+GA	3.857	1.278 to 6.436	Yes	**	0.0012
MYD88(+) PFA+GA vs. MYD88(-) PFA+GA	5.214	2.635 to 7.793	Yes	****	<0.0001
Figure 7C
Passed D'Agostino-Pearson normality test? Yes
Ordinary One-Way ANOVA
Tukey's multiple comparisons test	Mean Diff.	95.00% CI of diff.	Significant?	Summary	Adjusted P Value
Live vs. Heat-killed	6320	-10333 to 22973	No	ns	0.7361
Live vs. PFA+GA	16320	110.8 to 32529	Yes	*	0.0479
Live vs. PFA	2129	-14524 to 18782	No	ns	0.9856
Heat-killed vs. PFA+GA	10000	-6654 to 26653	No	ns	0.3803
Heat-killed vs. PFA	-4191	-21277 to 12894	No	ns	0.9104
PFA+GA vs. PFA	-14191	-30844 to 2462	No	ns	0.1177
Figure 7D
Passed D'Agostino-Pearson normality test? No
Kruskal-Wallis test
Dunn's multiple comparisons test	Mean rank diff.	Significant?	Summary	Adjusted P Value
MYD88 (+) live vs. MYD88(+) PFA+GA	31.15	Yes	****	<0.0001
MYD88(+) live vs. MYD88(-) live	-8.453	No	ns	>0.9999
MYD88(+) live vs. MYD88(-) PFA+GA	0.2251	No	ns	>0.9999
MYD88(+) PFA+GA vs. MYD88(-) live	-39.6	Yes	****	<0.0001
MYD88(+) PFA+GA vs. MYD88(-) PFA+GA	-30.92	Yes	***	0.0001
MYD88(-) live vs. MYD88(-) PFA+GA	8.678	No	ns	>0.9999
Figure 7E
Passed D'Agostino-Pearson normality test? No
Kruskal-Wallis test
Dunn's multiple comparisons test	Mean rank diff.	Significant?	Summary	Adjusted P Value
Native vs. DIM-	45.31	Yes	****	<0.0001
Native vs. +PDIM	10.2	No	ns	>0.9999
Native vs. +PDIF	57.88	Yes	****	<0.0001
DIM- vs. +PDIM	-35.11	Yes	***	0.0003
DIM- vs. +PDIF	12.57	No	ns	0.803
+PDIM vs. +PDIF	47.68	Yes	****	<0.0001
Figure 8D
Passed D'Agostino-Pearson normality test? n too small
Tukey's multiple comparisons test	Mean Diff.	95.00% CI of diff.	Significant?	Summary	Adjusted P Value
DMSO vs. Atorvastatin	0.2015	0.06432 to 0.3387	Yes	**	0.0067
DMSO vs. Cholesterol	-0.1094	-0.2466 to 0.02785	No	ns	0.1249
DMSO vs. atorvastatin + cholesterol	-0.1154	-0.2526 to 0.02182	No	ns	0.1026
atorvastatin vs. cholesterol	-0.3109	-0.4481 to -0.1737	Yes	***	0.0004
atorvastatin vs. atorvastatin + cholesterol	-0.3169	-0.4541 to -0.1797	Yes	***	0.0004
cholesterol vs. atorvastatin + cholesterol	-0.006022	-0.1432 to 0.1312	No	ns	0.9989
Figure 8F (performed on total % spread)
Passed D'Agostino-Pearson normality test? Yes
Unpaired t test
P value	<0.0001
P value summary	****
Significantly different (P < 0.05)?	Yes
One- or two-tailed P value?	Two-tailed
t, df	t=5.052, df=33
Figure 8G
Passed D'Agostino-Pearson normality test? No
Mann Whitney test, DMSO vs Atorvastatin 1dpi
P value	0.7624
Exact or approximate P value?	Exact
P value summary	ns
Significantly different (P < 0.05)?	No
One- or two-tailed P value?	Two-tailed
Sum of ranks in column D,E	1305 , 1323
Mann-Whitney U	620
Passed D'Agostino-Pearson normality test? Yes
Unpaired t test, DMSO vs Atorvastatin 3dpi
P value	<0.0001
P value summary	****
Significantly different (P < 0.05)?	Yes
One- or two-tailed P value?	Two-tailed
t, df	t=4.563, df=70
Figure 8H
Fisher's exact test with Bonferroni's correction for multiple comparisons
Significance P < 0.05/(number of comparisons = 6) = 0.008
Comparison	P value	One- or two-sided	Statistically significant (P < 0.008)?
DMSO vs Atorvastatin	<0.0001	Two-sided	Yes
DMSO vs Cholesterol	0.6139	Two-sided	No
DMSO vs Atrovastatin + Cholesterol	0.6741	Two-sided	No
Atorvastatin vs Cholesterol	<0.0001	Two-sided	Yes
Atorvastatin vs Atorvastatin + Cholesterol	0.0003	Two-sided	Yes
Cholesterol vs Atorvastatin + Cholesterol	0.357	Two-sided	No
Figure 8I
Fisher's exact test with Bonferroni's correction for multiple comparisons
Significance P < 0.05/(number of comparisons = 28) = 0.0018
Comparison	P value	One- or two-sided	Statistically significant (P < 0.0018)?
MYD88(+)_DMSO WT vs MYD88(+)_Atorvastatin WT	<0.0001	Two-sided	Yes
MYD88(+)_DMSO WT vs MYD88(-)_DMSO WT	>0.9999	Two-sided	No
MYD88(+)_DMSO WT vs MYD88(-)_Atorvastatin WT	>0.9999	Two-sided	No
MYD88(+)_DMSO WT vs MYD88(+)_DMSO ∆mmpL7	<0.0001	Two-sided	Yes
MYD88(+)_DMSO WT vs MYD88(+)_Atorvastatin ∆mmpL7	<0.0001	Two-sided	Yes
MYD88(+)_DMSO WT vs MYD88(-)_DMSO ∆mmpL7	0.3493	Two-sided	No
MYD88(+)_DMSO WT vs MYD88(-)_Atorvastatin ∆mmpL7	0.5203	Two-sided	No
MYD88(+)_Atorvastatin WT vs MYD88(-)_DMSO WT	<0.0001	Two-sided	Yes
MYD88(+)_Atorvastatin WT vs MYD88(-)_Atorvastatin WT	0.0001	Two-sided	Yes
MYD88(+)_Atorvastatin WT vs MYD88(+)_DMSO ∆mmpL7	0.3805	Two-sided	No
MYD88(+)_Atorvastatin WT vs MYD88(+)_Atorvastatin ∆mmpL7	0.8267	Two-sided	No
MYD88(+)_Atorvastatin WT vs MYD88(-)_DMSO ∆mmpL7	0.0028	Two-sided	No
MYD88(+)_Atorvastatin WT vs MYD88(-)_DMSO ∆mmpL7	0.0011	Two-sided	Yes
MYD88(-)_DMSO WT vs MYD88(-)_Atorvastatin WT	>0.9999	Two-sided	No
MYD88(-)_DMSO WT vs MYD88(+)_DMSO ∆mmpL7	<0.0001	Two-sided	Yes
MYD88(-)_DMSO WT vs MYD88(+)_Atorvastatin ∆mmpL7	<0.0001	Two-sided	Yes
MYD88(-)_DMSO WT vs MYD88(-)_DMSO ∆mmpL7	0.3503	Two-sided	No
MYD88(-)_DMSO WT vs MYD88(-)_Atorvastatin ∆mmpL7	0.522	Two-sided	No
MYD88(-)_Atorvastatin WT vs MYD88(+)_DMSO ∆mmpL7	<0.0001	Two-sided	Yes
MYD88(-)_Atorvastatin WT vs MYD88(+)_Atorvastatin ∆mmpL7	<0.0001	Two-sided	Yes
MYD88(-)_Atorvastatin WT vs MYD88(-)_DMSO ∆mmpL7	0.5468	Two-sided	No
MYD88(-)_Atorvastatin WT vs MYD88(-)_Atorvastatin ∆mmpL7	0.757	Two-sided	No
MYD88(+)_DMSO ∆mmpL7 vs MYD88(+)_Atorvastatin ∆mmpL7	0.658	Two-sided	No
MYD88(+)_DMSO ∆mmpL7 vs MYD88(-)_DMSO ∆mmpL7	0.0001	Two-sided	Yes
MYD88(+)_DMSO ∆mmpL7 vs MYD88(-)_Atorvastatin ∆mmpL7	<0.0001	Two-sided	Yes
MYD88(+)_Atorvastatin ∆mmpL7 vs MYD88(-)_DMSO ∆mmpL7	0.0006	Two-sided	Yes
MYD88(+)_Atorvastatin ∆mmpL7 vs MYD88(-)_Atorvastatin ∆mmpL7	0.0002	Two-sided	Yes
MYD88(-)_DMSO ∆mmpL7 vs MYD88(-)_Atorvastatin ∆mmpL7	0.7819	Two-sided	No
Figure 1–figure supplement 1B
Passed D'Agostino-Pearson normality test? n too small
Unpaired t test
P value	0.0009
P value summary	***
Significantly different (P < 0.05)?	Yes
One- or two-tailed P value?	Two-tailed
t, df	t=8.912, df=4
